# Supplementary material for: Genome-Wide Identification, Classification, Expression and Duplication Analysis of bZIP Family Genes in Juglans regia L
Source: Int J Mol Sci. 2022 May 25;23(11):5961. doi: 10.3390/ijms23115961 (PMC9180593; doi:10.3390/ijms23115961)
Supplement: Supplementary file 1 [file ijms-23-05961-s001.zip]

Archive with 2 entries (2 files):
- Supplementary Information.pdf
- Supplementary Table.xlsx
