# Supplementary material for: Genome-Wide Identification, Classification, Expression and Duplication Analysis of bZIP Family Genes in Juglans regia L
Source: Int J Mol Sci. 2022 May 25;23(11):5961. doi: 10.3390/ijms23115961 (PMC9180593; doi:10.3390/ijms23115961)
Supplement: Supplementary file 1 [file ijms-23-05961-s001.zip › Supplementary Table.xlsx]

## Sheet: S1
Table 1 Characterization of the bZIP gene family members in walnut
Gene	Accession No.	Gene ID	Chromosome	No. of AA	MW (KD)	PI	Subcellular location
JrbZIP1	XP_018805791.1	LOC118343674	Chr15	424	45.87	9.33	Nuclear
JrbZIP2	XP_018808498.1	LOC108981706	Chr11	145	16.37	9.21	Nuclear
JrbZIP3	XP_018808536.1	LOC108981744	Chr04	477	53.56	7.3	Nuclear
JrbZIP4	XP_018808746.1	LOC108981944	Chr16	157	17.55	9.1	Nuclear
JrbZIP5	XP_018809976.2	LOC108982947	Chr16	433	47.79	5.96	Nuclear
JrbZIP6	XP_018810004.2	LOC108982964	Chr14	307	34.09	6.84	Nuclear
JrbZIP7	XP_018811172.2	LOC108983852	Chr01	444	47.51	7.6	Nuclear
JrbZIP8	XP_018813663.1	LOC108985710	Chr03	429	46.35	8.9	Nuclear
JrbZIP9	XP_018814127.1	LOC108986066	Chr04	449	49.62	6.69	Nuclear
JrbZIP10	XP_018815338.1	LOC108986974	Chr13	156	17.37	6.06	Nuclear
JrbZIP11	XP_018815342.1	LOC108986979	Chr13	579	63.04	6.31	Nuclear
JrbZIP12	XP_018816024.1	LOC108987549	Chr11	162	18.9	5.95	Nuclear
JrbZIP13	XP_018816676.1	LOC108988037	Chr01	197	22.71	5.79	Nuclear
JrbZIP14	XP_018817386.1	LOC108988549	Chr05	270	29.99	5.46	Nuclear
JrbZIP15	XP_018817896.2	LOC108988934	Chr13	423	45.81	9.49	Nuclear
JrbZIP16	XP_018818230.1	LOC108989164	Chr05	461	51.35	8.35	Nuclear
JrbZIP17	XP_018819180.1	LOC108989872	Chr05	227	26.26	9.27	Nuclear
JrbZIP18	XP_018821136.1	LOC108991368	Chr11	578	63.5	6.01	Nuclear
JrbZIP19	XP_018821148.1	LOC108991376	Chr11	155	17.44	7.99	Nuclear
JrbZIP20	XP_018821766.1	LOC108991829	Chr07	150	16.96	9.86	Nuclear
JrbZIP21	XP_018821860.1	LOC108991903	Chr07	352	39.32	6.17	Nuclear
JrbZIP22	XP_018824006.1	LOC108993508	Chr11	162	18.41	5.86	Nuclear
JrbZIP23	XP_018824209.2	LOC108993680	Chr01	320	36.21	5.91	Nuclear
JrbZIP24	XP_018826387.1	LOC108995307	Chr07	357	37.88	5.08	Nuclear
JrbZIP25	XP_018826947.2	LOC108995783	Chr03	525	58.3	8.29	Nuclear
JrbZIP26	XP_018826989.1	LOC108995815	Chr11	468	50.84	5.61	Nuclear
JrbZIP27	XP_018827913.1	LOC108996456	Chr07	426	45.59	7.18	Nuclear
JrbZIP28	XP_018828447.1	LOC108996864	Chr14	393	42.49	6.12	Nuclear
JrbZIP29	XP_018828466.1	LOC108996880	Chr14	264	30.4	5.9	Nuclear
JrbZIP30	XP_018829472.1	LOC108997580	Chr12	357	37.88	5.95	Nuclear
JrbZIP31	XP_018829595.1	LOC108997693	Chr11	293	32.3	9.15	Nuclear
JrbZIP32	XP_018830240.1	LOC108998199	Chr08	459	49.69	5.62	Nuclear
JrbZIP33	XP_018832980.1	LOC109000523	Chr08	303	33.95	4.85	Nuclear
JrbZIP34	XP_018833784.1	LOC109001102	Chr08	150	17.57	10.04	Nuclear
JrbZIP35	XP_018834809.1	LOC109001821	Chr11	168	18.24	9.51	Nuclear
JrbZIP36	XP_018835293.2	LOC109002129	Chr02	413	43.97	6.65	Nuclear
JrbZIP37	XP_018835539.1	LOC109002311	Chr16	374	42.34	6.51	Nuclear
JrbZIP38	XP_018835707.2	LOC109002418	Chr05	387	41.58	5.96	Nuclear
JrbZIP39	XP_018836880.1	LOC109003262	Chr08	158	17.76	8.01	Nuclear
JrbZIP40	XP_018837265.1	LOC109003548	Chr07	217	25.22	9.16	Nuclear
JrbZIP41	XP_018838122.1	LOC109004136	Chr10	370	41.86	6.24	Cytoplasmic and Nuclear
JrbZIP42	XP_018839761.1	LOC109005336	Chr04	523	57.95	9.08	Nuclear
JrbZIP43	XP_018839959.1	LOC109005463	Chr07	430	46.72	6.01	Nuclear
JrbZIP44	XP_018840246.1	LOC109005672	Chr07	205	23.33	9.09	Nuclear
JrbZIP45	XP_018841111.2	LOC109006322	Chr01	351	39.34	8.69	Nuclear
JrbZIP46	XP_018841405.1	LOC109006545	Chr16	570	62.03	6.89	Nuclear
JrbZIP47	XP_018842011.2	LOC109007002	Chr13	376	42.31	6.65	Nuclear
JrbZIP48	XP_018842125.1	LOC109007065	Chr13	295	32.39	6.94	Nuclear
JrbZIP49	XP_018842889.1	LOC109007599	Chr16	204	23.81	5.13	Nuclear
JrbZIP50	XP_018843068.1	LOC109007724	Chr11	302	33.49	5.16	Nuclear
JrbZIP51	XP_018843647.1	LOC109008121	Chr03	783	84.52	5.76	Nuclear
JrbZIP52	XP_018845422.1	LOC109009422	Chr11	421	45.95	4.94	Nuclear
JrbZIP53	XP_018847904.1	LOC109011244	Chr08	227	25.08	9.74	Nuclear
JrbZIP54	XP_018848162.1	LOC109011411	Chr06	296	32.31	7.82	Nuclear
JrbZIP55	XP_018848186.1	LOC109011427	Chr06	337	37.06	6.39	Nuclear
JrbZIP56	XP_018849635.1	LOC109012452	Chr16	362	40.72	8.46	Nuclear
JrbZIP57	XP_018850039.1	LOC109012706	Chr02	321	35.4	6.72	Nuclear
JrbZIP58	XP_018850160.1	LOC109012797	Chr14	320	35.81	6.39	Nuclear
JrbZIP59	XP_018850850.1	LOC109013266	Chr01	361	40.81	8.36	Nuclear
JrbZIP60	XP_018850960.1	LOC109013359	Chr05	499	55.49	6.39	Nuclear
JrbZIP61	XP_018852229.1	LOC109014277	Chr09	408	43.48	6.23	Nuclear
JrbZIP62	XP_018853242.2	LOC109015218	Chr13	199	23.1	5.84	Nuclear
JrbZIP63	XP_018856740.2	LOC109018988	Chr11	269	29.29	9.42	Nuclear
JrbZIP64	XP_018856866.1	LOC109019104	Chr06	206	23.72	8.59	Nuclear
JrbZIP65	XP_018856962.1	LOC109019180	Chr08	347	37.71	5.34	Nuclear
JrbZIP66	XP_018857669.1	LOC109019758	Chr04	759	82.61	8.42	Nuclear
JrbZIP67	XP_018858535.1	LOC109020519	Chr08	157	17.74	6.97	Nuclear
JrbZIP68	XP_018858757.1	LOC109020694	Chr13	322	36.42	8.64	Nuclear
JrbZIP69	XP_018858946.1	LOC109020876	Chr10	196	22.73	5.75	Nuclear
JrbZIP70	XP_018859509.1	LOC109021341	Chr13	361	40.67	6.82	Nuclear
JrbZIP71	XP_035540503.1	LOC108993402	Chr13	269	29.4	6.45	Nuclear
JrbZIP72	XP_035541151.1	LOC108985859	Chr14	533	59.12	6.69	Nuclear
JrbZIP73	XP_035541203.1	LOC109012303	Chr14	465	51.79	6.85	Nuclear
JrbZIP74	XP_035541774.1	LOC108979552	Chr15	423	45.76	6.95	Nuclear
JrbZIP75	XP_035541795.1	LOC108984345	Chr15	445	49.37	6.13	Nuclear
JrbZIP76	XP_035541989.1	LOC109011801	Chr15	384	42.12	8.64	Nuclear
JrbZIP77	XP_035542592.1	LOC109006605	Chr16	272	29.5	5.94	Nuclear
JrbZIP78	XP_035543945.1	LOC109005132	Chr03	477	53.74	8.29	Nuclear
JrbZIP79	XP_035544489.1	LOC109013347	Chr03	467	51.68	5.7	Nuclear
JrbZIP80	XP_035545232.1	LOC118343659	Chr04	444	47.6	8.08	Nuclear
JrbZIP81	XP_035546161.1	LOC109007259	Chr05	320	35.87	8.9	Nuclear
JrbZIP82	XP_035546384.1	LOC108998773	Chr05	270	30.08	9.19	Nuclear
JrbZIP83	XP_035548718.1	LOC108990532	Chr08	258	28.79	10.05	Nuclear
JrbZIP84	XP_035548793.1	LOC108985133	Chr08	168	18.3	9.78	Nuclear
JrbZIP85	XP_035549143.1	LOC118349267	Chr08	158	17.76	8.01	Nuclear
JrbZIP86	XP_035549276.1	LOC108983832	Chr08	486	52.55	6.06	Nuclear
JrbZIP87	XP_035550127.1	LOC108979630	Chr09	323	35.96	6.31	Nuclear
JrbZIP88	XP_035550839.1	LOC109008786	Chr10	474	51.4	5.8	Nuclear
Note：AA: amino acid, MV: molecular weight, IP: iso-electric point

## Sheet: S2
Segmental and tandem duplications of bZIP gene pairs in walnut and inference of duplication time.
Seq_1	Seq_2	Ka	Ks	Ka_Ks	MYA
rna-XM_018962351.2	rna-XM_018950246.2	0.23954	2.35461	0.101733	78.4869
rna-XM_035688052.1	rna-XM_018952991.2	0.0604802	0.396784	0.152426	13.2261
rna-XM_035693250.1	rna-XM_018953201.2	0.279663	1.29526	0.215912	43.1754
rna-XM_019002990.2	rna-XM_018953201.2	0.321268	1.47347	0.218034	49.1158
rna-XM_018959793.2	rna-XM_018953201.2	0.107889	0.334527	0.322513	11.1509
rna-XM_018962351.2	rna-XM_018954431.2	0.145163	0.283679	0.511717	9.45597
rna-XM_035693383.1	rna-XM_018959797.2	0.360787	1.95278	0.184755	65.0927
rna-XM_035692900.1	rna-XM_018979264.2	0.0486328	0.358684	0.135587	11.9561
rna-XM_018995415.2	rna-XM_035685258.1	0.0635542	0.358948	0.177057	11.9649
rna-XM_018958582.2	rna-XM_035685310.1	0.114862	1.0609	0.108269	35.3632
rna-XM_018958582.2	rna-XM_018962685.2	0.149103	1.3488	0.110545	44.9601
rna-XM_019002990.2	rna-XM_018959793.2	0.282782	1.46862	0.192549	48.9541
rna-XM_035693250.1	rna-XM_018959793.2	0.257046	2.14595	0.119782	71.5318
rna-XM_018981720.2	rna-XM_018960479.1	0.630702	2.8368	0.222329	94.56
rna-XM_018978239.1	rna-XM_018960479.1	0.242493	0.781053	0.31047	26.0351
rna-XM_018961131.2	rna-XM_019003401.2	0.0871136	0.343535	0.25358	11.4512
rna-XM_018962685.2	rna-XM_035685310.1	0.0726476	0.34746	0.209082	11.582
rna-XM_018963635.1	rna-XM_018972921.1	0.71798	3.07708	0.233332	102.569
rna-XM_018992359.2	rna-XM_035692825.1	0.531438	2.25367	0.23581	75.1223
rna-XM_035692825.1	rna-XM_018974050.2	0.23612	0.594198	0.397376	19.8066
rna-XM_035692825.1	rna-XM_019001195.2	0.573665	2.04033	0.281163	68.0111
rna-XM_035693250.1	rna-XM_018965603.2	0.0931661	0.388851	0.239594	12.9617
rna-XM_019002990.2	rna-XM_018965603.2	0.292525	1.30804	0.223636	43.6014
rna-XM_018980162.2	rna-XM_018966315.2	0.308735	1.32393	0.233196	44.131
rna-XM_018966315.2	rna-XM_018972902.2	0.33308	1.34616	0.247429	44.8722
rna-XM_035684610.1	rna-XM_035686699.1	0.0701807	0.388802	0.180505	12.9601
rna-XM_018968664.2	rna-XM_018994494.2	0.272554	2.18878	0.124523	72.9593
rna-XM_018970842.2	rna-XM_018973927.2	0.0771321	0.242644	0.317881	8.08815
rna-XM_018971402.2	rna-XM_018984216.2	0.154605	0.314094	0.492225	10.4698
rna-XM_018974695.2	rna-XM_018971444.2	0.141683	0.418952	0.338184	13.9651
rna-XM_018980162.2	rna-XM_018972902.2	0.0882015	0.330525	0.266853	11.0175
rna-XM_018992359.2	rna-XM_018974050.2	0.385293	1.64792	0.233806	54.9306
rna-XM_018974050.2	rna-XM_019001195.2	0.449376	1.8556	0.242173	61.8534
rna-XM_018977435.2	rna-XM_018987523.2	0.10319	0.236264	0.436755	7.87548
rna-XM_018979748.2	rna-XM_018996684.2	0.06397	0.261431	0.244692	8.71436
rna-XM_018986466.2	rna-XM_018979994.2	0.0748569	0.185313	0.403948	6.17711
rna-XM_035690268.1	rna-XM_018994615.2	0.0525302	0.248871	0.211074	8.29571
rna-XM_018997697.2	rna-XM_018987344.2	0.0938542	0.261917	0.358335	8.73057
rna-XM_019003401.2	rna-XM_018987344.2	0.261551	1.75479	0.14905	58.4931
rna-XM_018988102.2	rna-XM_019002124.2	0.146871	0.405998	0.361753	13.5333
rna-XM_019001417.2	rna-XM_018989877.2	0.180242	0.419712	0.429443	13.9904
rna-XM_018992359.2	rna-XM_019001195.2	0.178837	0.284497	0.628608	9.48325
rna-XM_018992641.2	rna-XM_035686096.1	0.0981721	0.430289	0.228154	14.343
rna-XM_018995305.2	rna-XM_018994090.2	0.229715	1.00394	0.228814	33.4647
rna-XM_018994494.2	rna-XM_035694234.1	0.0765275	0.314627	0.243233	10.4876
rna-XM_035693250.1	rna-XM_019002990.2	0.29345	1.34261	0.218567	44.7538
rna-XM_018950246.2	rna-XM_035685881.1	0.0723812	0.267969	0.27011	8.93229
synteny relationship gene pairs and divergence times between walnut and Arabidopsis
Seq_1	Seq_2	Ka	Ks	Ka_Ks	MYA
rna-XM_018995305.2	rna-NM_121041.5	0.195894	2.36848	0.0827086	78.9494
rna-XM_018952991.2	rna-NM_001203315.2	0.201886	1.83439	0.110056	61.1464
rna-XM_019003401.2	rna-NM_180460.2	0.702026	1.68675	0.4162	56.225
rna-XM_018971444.2	rna-NM_122760.4	0.290723	2.67458	0.108699	89.1525
rna-XM_018950246.2	rna-NM_123656.2	0.449662	3.55422	0.126515	118.474
rna-XM_018988102.2	rna-NM_115525.2	0.376831	1.90476	0.197837	63.4919
rna-XM_019002124.2	rna-NM_115525.2	0.41629	1.61186	0.258267	53.7286
rna-XM_018981720.2	rna-NM_114836.3	0.460318	1.86124	0.247318	62.0414
rna-XM_035694946.1	rna-NM_115319.4	0.461342	1.77828	0.259432	59.2759
rna-XM_019003401.2	rna-NM_113954.2	0.287841	2.91809	0.0986401	97.2697
rna-XM_018962351.2	rna-NM_001203005.2	0.274706	2.01279	0.13648	67.093
rna-XM_018954431.2	rna-NM_001203005.2	0.339626	1.64792	0.206094	54.9306
rna-XM_018970842.2	rna-NM_119837.4	0.241663	1.98139	0.121967	66.0462
rna-XM_018981720.2	rna-NM_119935.3	0.553014	1.55227	0.356262	51.7423
rna-XM_035692825.1	rna-NM_119756.5	0.472638	1.67771	0.281715	55.9238
rna-XM_018992359.2	rna-NM_119756.5	0.416491	2.73807	0.152111	91.2689
rna-XM_019001195.2	rna-NM_119756.5	0.421046	2.12673	0.197978	70.8909
rna-XM_018974050.2	rna-NM_119756.5	0.392695	1.65461	0.237334	55.1536
rna-XM_018973927.2	rna-NM_119837.4	0.231551	1.82798	0.12667	60.9326
rna-XM_035684610.1	rna-NM_119670.5	0.214233	3.66284	0.0584882	122.095
rna-XM_018954431.2	rna-NM_001342246.1	0.369809	1.61011	0.22968	53.6702
rna-XM_018979748.2	rna-NM_102948.4	0.264595	1.32869	0.19914	44.2895
rna-XM_018995415.2	rna-NM_001331770.1	0.174657	1.75536	0.0994991	58.5121
rna-XM_018992641.2	rna-NM_103495.4	0.317425	2.38153	0.133286	79.3844
rna-XM_018977435.2	rna-NM_103458.3	0.412889	2.07517	0.198967	69.1723
rna-XM_018996684.2	rna-NM_102948.4	0.2437	1.19989	0.203102	39.9965
rna-XM_018987523.2	rna-NM_103458.3	0.405776	1.50873	0.268953	50.2909
rna-XM_035685258.1	rna-NM_001331770.1	0.179001	1.92727	0.0928781	64.2422
rna-XM_035686096.1	rna-NM_103495.4	0.295222	2.07184	0.142492	69.0614
rna-XM_018950246.2	rna-NM_001333259.1	0.262038	1.90333	0.137673	63.4444
rna-XM_035685902.1	rna-NM_105536.4	0.223928	1.97429	0.113422	65.8097
rna-XM_018987344.2	rna-NM_101230.4	0.39324	3.72032	0.105701	124.011
rna-XM_018994090.2	rna-NM_106441.4	0.220142	2.13559	0.103083	71.1865
rna-XM_018994090.2	rna-NM_102057.4	0.235398	1.77316	0.132756	59.1054
rna-XM_018954431.2	rna-NM_001198254.2	0.388066	2.11724	0.183288	70.5747
rna-XM_018979748.2	rna-NM_179917.4	0.234084	1.10281	0.212261	36.7603
rna-XM_018988102.2	rna-NM_129659.3	0.341209	1.50269	0.227066	50.0895
rna-XM_019002124.2	rna-NM_129659.3	0.387558	1.55332	0.249504	51.7772
rna-XM_018981720.2	rna-NM_001202651.1	0.587364	2.39389	0.24536	79.7962
rna-XM_035692825.1	rna-NM_001335555.1	0.487283	2.41592	0.201697	80.5307
rna-XM_035693383.1	rna-NM_001335735.1	0.45808	2.74455	0.166906	91.4849
rna-XM_018992359.2	rna-NM_001335555.1	0.419885	2.64144	0.15896	88.0481
rna-XM_035693250.1	rna-NM_127373.2	0.484181	6.1582	0.0786237	205.273
rna-XM_018996684.2	rna-NM_179917.4	0.215345	1.04919	0.205248	34.9732
rna-XM_019001195.2	rna-NM_001335555.1	0.537369	1.76127	0.305103	58.7089
rna-XM_018965603.2	rna-NM_127373.2	0.470349	2.29341	0.205087	76.447
rna-XM_018974050.2	rna-NM_001335555.1	0.454651	3.37021	0.134903	112.34
rna-XM_035684610.1	rna-NM_127229.3	0.170896	2.02876	0.0842368	67.6252
rna-XM_018997697.2	rna-NM_126441.1	0.397532	3.11714	0.127531	103.905
rna-XM_018959797.2	rna-NM_001335735.1	0.257609	2.0624	0.124907	68.7468
rna-XM_018959793.2	rna-NM_127373.2	0.482701	3.01801	0.15994	100.6
rna-XM_018972902.2	rna-NM_129624.5	0.291545	4.1348	0.07051	137.827
rna-XM_018987344.2	rna-NM_126441.1	0.402927	1.55353	0.259362	51.7843
rna-XM_035686699.1	rna-NM_127229.3	0.197812	1.89129	0.104591	63.043
synteny relationship gene pairs and divergence times between walnut and Populus
Seq_1	Seq_2	Ka	Ks	Ka_Ks	MYA
rna-XM_018961841.2	rna-XM_024603015.1	0.277717	0.863519	0.321611	28.784
rna-XM_018962685.2	rna-XM_024591197.1	0.12764	0.858781	0.148629	28.626
rna-XM_018962685.2	rna-XM_024597815.1	0.125187	0.867669	0.144279	28.9223
rna-XM_018961841.2	rna-XM_024596318.1	0.224239	0.982255	0.22829	32.7418
rna-XM_018995415.2	rna-XM_024599980.1	0.0962477	0.770416	0.12493	25.6805
rna-XM_035690268.1	rna-XM_002311881.3	0.11037	0.767457	0.143812	25.5819
rna-XM_018995415.2	rna-XM_024609137.1	0.0840087	0.758701	0.110727	25.29
rna-XM_035690268.1	rna-XM_002316421.3	0.11565	0.763297	0.151514	25.4432
rna-XM_018980162.2	rna-XM_024583140.1	0.173491	1.20574	0.143888	40.1913
rna-XM_018980162.2	rna-XM_024590957.1	0.168974	1.49955	0.112683	49.985
rna-XM_035694946.1	rna-XM_002300773.3	0.34133	1.07428	0.31773	35.8092
rna-XM_019003401.2	rna-XM_006384181.2	0.176683	0.77507	0.227958	25.8357
rna-XM_035694946.1	rna-XM_002307586.3	0.359861	1.03993	0.346042	34.6645
rna-XM_035694946.1	rna-XM_024602368.1	0.483515	1.76206	0.274403	58.7354
rna-XM_035694946.1	rna-XM_024583759.1	0.405236	2.01114	0.201496	67.038
rna-XM_019003401.2	rna-XM_006373460.2	0.155432	0.756069	0.20558	25.2023
rna-XM_018992617.2	rna-XM_006386247.2	0.215491	1.54595	0.139391	51.5316
rna-XM_018992641.2	rna-XM_002300889.3	0.184857	1.26829	0.145753	42.2763
rna-XM_018992617.2	rna-XM_024602232.1	0.212093	1.8585	0.114121	61.9499
rna-XM_019001321.2	rna-XM_002321434.3	0.306536	0.998471	0.307005	33.2824
rna-XM_019001195.2	rna-XM_024594618.1	0.268737	1.01671	0.264319	33.8904
rna-XM_018965603.2	rna-XM_002301980.3	0.155815	1.66288	0.0937016	55.4294
rna-XM_018952953.2	rna-XM_002301475.3	0.221107	2.04582	0.108077	68.1941
rna-XM_018974050.2	rna-XM_024594618.1	0.341748	2.45393	0.139265	81.7978
rna-XM_018971444.2	rna-XM_002300773.3	0.427527	2.10108	0.20348	70.0359
rna-XM_018965603.2	rna-XM_002305406.3	0.238235	4.28282	0.0556258	142.761
rna-XM_019001195.2	rna-XM_024600913.1	0.356038	1.46722	0.242661	48.9074
rna-XM_018971444.2	rna-XM_024602368.1	0.223832	0.848621	0.26376	28.2874
rna-XM_018974050.2	rna-XM_002307706.3	0.390263	2.81835	0.138472	93.9452
rna-XM_018971444.2	rna-XM_002307586.3	0.419208	1.82591	0.229589	60.8637
rna-XM_019001195.2	rna-XM_002307706.3	0.258994	1.03847	0.2494	34.6156
rna-XM_018987523.2	rna-XM_002307788.2	0.317309	0.89702	0.353737	29.9007
rna-XM_018974050.2	rna-XM_024600913.1	0.271634	1.43444	0.189366	47.8146
rna-XM_018979264.2	rna-XM_002308620.3	0.0937428	1.39898	0.0670078	46.6328
rna-XM_018989877.2	rna-XM_006382133.2	0.314111	0.991317	0.316863	33.0439
rna-XM_018971444.2	rna-XM_024583759.1	0.20127	0.946895	0.212558	31.5632
rna-XM_018960479.1	rna-XM_024584349.1	0.545997	2.91432	0.18735	97.1439
rna-XM_018979264.2	rna-XM_002324253.3	0.071537	1.30655	0.0547525	43.5517
rna-XM_018970842.2	rna-XM_024600393.1	0.134327	0.777947	0.172669	25.9316
rna-XM_018970842.2	rna-XM_024605563.1	0.136617	0.777896	0.175623	25.9299
rna-XM_018981720.2	rna-XM_024605304.1	0.297723	1.56075	0.190756	52.0251
rna-XM_018984701.2	rna-XM_024609869.1	0.334827	1.20912	0.276917	40.3041
rna-XM_018966315.2	rna-XM_024583140.1	0.29389	1.66109	0.176926	55.3697
rna-XM_018966315.2	rna-XM_024583320.1	0.215742	1.19389	0.180706	39.7962
rna-XM_018981720.2	rna-XM_024584349.1	0.275837	1.33424	0.206737	44.4747
rna-XM_018973927.2	rna-XM_024600393.1	0.126673	0.751509	0.168558	25.0503
rna-XM_018973927.2	rna-XM_024605563.1	0.137884	0.759579	0.181527	25.3193
rna-XM_019002990.2	rna-XM_002301980.3	0.266475	2.0397	0.130644	67.99
rna-XM_018974695.2	rna-XM_002300773.3	0.425389	1.71255	0.248394	57.0851
rna-XM_018992359.2	rna-XM_024594618.1	0.297748	1.00356	0.296693	33.4519
rna-XM_035693250.1	rna-XM_002301980.3	0.190123	1.81206	0.104921	60.4019
rna-XM_035693383.1	rna-XM_002305432.3	0.359958	1.34708	0.267214	44.9026
rna-XM_019002990.2	rna-XM_002305406.3	0.279418	2.46696	0.113264	82.232
rna-XM_035693250.1	rna-XM_002306852.3	0.181113	3.02718	0.0598289	100.906
rna-XM_018992359.2	rna-XM_002307706.3	0.305739	0.96251	0.317648	32.0837
rna-XM_018977435.2	rna-XM_002307788.2	0.308345	1.01376	0.304161	33.7919
rna-XM_035692825.1	rna-XM_024600913.1	0.340587	2.01624	0.168922	67.208
rna-XM_019002990.2	rna-XM_024601069.1	0.235357	1.85675	0.126757	61.8917
rna-XM_018992359.2	rna-XM_024600913.1	0.295515	2.07344	0.142524	69.1145
rna-XM_019002990.2	rna-XM_002306852.3	0.281092	2.22718	0.12621	74.2392
rna-XM_018974695.2	rna-XM_024602368.1	0.243912	0.875779	0.278509	29.1926
rna-XM_018974695.2	rna-XM_002307586.3	0.439846	2.06663	0.212832	68.8876
rna-XM_035692900.1	rna-XM_002308620.3	0.0792546	0.944734	0.0838908	31.4911
rna-XM_019001417.2	rna-XM_006382133.2	0.331987	1.06709	0.311115	35.5696
rna-XM_035693250.1	rna-XM_002313745.3	0.256043	1.97701	0.12951	65.9005
rna-XM_035693383.1	rna-XM_024608669.1	0.338115	1.71194	0.197504	57.0647
rna-XM_018974695.2	rna-XM_024583759.1	0.18748	0.863442	0.217131	28.7814
rna-XM_035692900.1	rna-XM_002324253.3	0.0715859	1.16404	0.0614979	38.8013
rna-XM_019003212.2	rna-XM_002300988.3	0.271734	1.14746	0.236813	38.2487
rna-XM_018959793.2	rna-XM_002301980.3	0.246013	1.97091	0.124822	65.6971
rna-XM_018962351.2	rna-XM_002302399.3	0.257195	1.51242	0.170056	50.4139
rna-XM_018986466.2	rna-XM_024596466.1	0.139875	0.687302	0.203513	22.9101
rna-XM_018959793.2	rna-XM_002305406.3	0.133517	1.10016	0.121361	36.672
rna-XM_018959797.2	rna-XM_002305432.3	0.0978846	1.13911	0.0859304	37.9705
rna-XM_035684610.1	rna-XM_006384515.2	0.169602	1.23786	0.137012	41.2621
rna-XM_018986466.2	rna-XM_006384932.2	0.136756	0.674997	0.202602	22.4999
rna-XM_018997697.2	rna-XM_006384181.2	0.286906	1.72175	0.166636	57.3916
rna-XM_018962351.2	rna-XM_024599433.1	0.201666	0.894563	0.225436	29.8188
rna-XM_018959793.2	rna-XM_024601069.1	0.274294	2.38354	0.115078	79.4513
rna-XM_018997697.2	rna-XM_002311386.3	0.147525	0.877061	0.168204	29.2354
rna-XM_018959793.2	rna-XM_002313745.3	0.126361	1.28541	0.0983041	42.847
rna-XM_018959797.2	rna-XM_024608669.1	0.0950383	1.22109	0.077831	40.7028
rna-XM_035684610.1	rna-XM_024608938.1	0.17447	1.40051	0.124576	46.6836
rna-XM_018962351.2	rna-XM_024608728.1	0.173209	1.07773	0.160716	35.9244
rna-XM_018962351.2	rna-XM_024608728.1	0.173209	1.07773	0.160716	35.9244
rna-XM_018962351.2	rna-XM_024585519.1	0.285666	1.81429	0.157454	60.4762
rna-XM_018995305.2	rna-XM_002302233.3	0.251906	1.33768	0.188316	44.5893
rna-XM_018961131.2	rna-XM_006384181.2	0.141879	0.86473	0.164073	28.8243
rna-XM_018995305.2	rna-XM_024601532.1	0.161108	0.863934	0.186482	28.7978
rna-XM_018995305.2	rna-XM_002306562.3	0.246165	1.43774	0.171217	47.9248
rna-XM_018995305.2	rna-XM_024605183.1	0.137595	0.783691	0.175573	26.123
rna-XM_018961131.2	rna-XM_002311386.3	0.236385	1.41842	0.166653	47.2807
rna-XM_018961131.2	rna-XM_002315953.3	0.236874	1.93555	0.122381	64.5185
rna-XM_018968664.2	rna-XM_006376350.2	0.209784	1.49533	0.140293	49.8442
rna-XM_018961131.2	rna-XM_006373460.2	0.128176	0.652846	0.196334	21.7615
rna-XM_018968664.2	rna-XM_024591122.1	0.220971	1.29113	0.171146	43.0375
rna-XM_018996684.2	rna-XM_024582256.1	0.107074	0.72115	0.148477	24.0383
rna-XM_035694234.1	rna-XM_024604957.1	0.213613	1.41608	0.150849	47.2025
rna-XM_018996684.2	rna-XM_002304322.3	0.116349	0.720432	0.161499	24.0144
rna-XM_035685310.1	rna-XM_024591197.1	0.102519	0.687945	0.149023	22.9315
rna-XM_035685310.1	rna-XM_024597815.1	0.0955992	0.702925	0.136002	23.4308
rna-XM_035685258.1	rna-XM_024599980.1	0.0953889	0.839823	0.113582	27.9941
rna-XM_035685310.1	rna-XM_024603696.1	0.150562	1.35332	0.111253	45.1107
rna-XM_018994615.2	rna-XM_002311881.3	0.107377	0.706028	0.152086	23.5343
rna-XM_035685258.1	rna-XM_024609137.1	0.0778649	0.802468	0.0970318	26.7489
rna-XM_018994615.2	rna-XM_002316421.3	0.11657	0.744939	0.156482	24.8313
rna-XM_018972902.2	rna-XM_024583140.1	0.177339	1.54689	0.114642	51.5629
rna-XM_035685310.1	rna-XM_002323211.3	0.148682	1.27869	0.116276	42.6231
rna-XM_018972902.2	rna-XM_024590957.1	0.169534	1.50524	0.112629	50.1748
rna-XM_018979748.2	rna-XM_024582256.1	0.113934	0.747414	0.152438	24.9138
rna-XM_018994494.2	rna-XM_024604957.1	0.200436	1.37134	0.146161	45.7114
rna-XM_018979748.2	rna-XM_002304322.3	0.121837	0.719128	0.169423	23.9709
rna-XM_035686096.1	rna-XM_002300889.3	0.160811	1.00301	0.160329	33.4337
rna-XM_018950246.2	rna-XM_002302399.3	0.175769	1.28277	0.137023	42.7589
rna-XM_018950246.2	rna-XM_024599433.1	0.272705	2.77587	0.0982414	92.5289
rna-XM_035685902.1	rna-XM_002311413.3	0.111136	0.843082	0.131822	28.1027
rna-XM_018950246.2	rna-XM_024608728.1	0.246812	2.44704	0.100862	81.5679
rna-XM_018950246.2	rna-XM_024585519.1	0.202605	1.30412	0.155358	43.4705
rna-XM_018988102.2	rna-XM_006387135.2	0.280882	1.42111	0.19765	47.3703
rna-XM_035688052.1	rna-XM_002308026.3	0.107886	1.03913	0.103823	34.6378
rna-XM_018971402.2	rna-XM_006381236.2	0.30002	0.908809	0.330125	30.2936
rna-XM_035688052.1	rna-XM_024587460.1	0.110163	1.02257	0.107731	34.0857
rna-XM_018988102.2	rna-XM_024587529.1	0.277964	1.24142	0.223909	41.3805
rna-XM_018953201.2	rna-XM_002301980.3	0.288897	2.44627	0.118097	81.5422
rna-XM_018954431.2	rna-XM_002302399.3	0.316027	1.84143	0.171621	61.3809
rna-XM_018994090.2	rna-XM_002302233.3	0.162141	0.66577	0.243539	22.1923
rna-XM_018979994.2	rna-XM_024596466.1	0.153905	0.813353	0.189223	27.1118
rna-XM_018954431.2	rna-XM_024599433.1	0.238631	0.873676	0.273135	29.1225
rna-XM_018953201.2	rna-XM_002305406.3	0.177842	1.07733	0.165078	35.9109
rna-XM_035686699.1	rna-XM_006384515.2	0.174527	1.53849	0.11344	51.2831
rna-XM_018987344.2	rna-XM_006384181.2	0.28301	1.67178	0.169287	55.7259
rna-XM_018979994.2	rna-XM_006384932.2	0.142199	0.837207	0.169849	27.9069
rna-XM_018994090.2	rna-XM_002306562.3	0.158535	0.677936	0.233849	22.5979
rna-XM_018953201.2	rna-XM_024601069.1	0.279637	1.95441	0.14308	65.1471
rna-XM_018994090.2	rna-XM_024601532.1	0.251355	1.09795	0.228932	36.5983
rna-XM_018994090.2	rna-XM_024605183.1	0.236005	1.25147	0.188582	41.7158
rna-XM_018987344.2	rna-XM_002311386.3	0.175744	0.918213	0.191398	30.6071
rna-XM_018954431.2	rna-XM_024608728.1	0.221886	0.999607	0.221973	33.3202
rna-XM_018953201.2	rna-XM_002313745.3	0.172314	1.52175	0.113234	50.7249
rna-XM_035686699.1	rna-XM_024608938.1	0.162774	1.76263	0.0923469	58.7545
rna-XM_018987344.2	rna-XM_002315953.3	0.178731	0.980243	0.182333	32.6748
rna-XM_018954431.2	rna-XM_024585519.1	0.326204	1.70004	0.19188	56.6679
rna-XM_018987344.2	rna-XM_006373460.2	0.254323	1.80868	0.140612	60.2894
rna-XM_018958582.2	rna-XM_024591197.1	0.145757	1.60476	0.0908278	53.4922
rna-XM_018958582.2	rna-XM_024597815.1	0.144341	1.73085	0.0833935	57.6949
rna-XM_019002124.2	rna-XM_006387135.2	0.31632	1.3574	0.233034	45.2467
rna-XM_018952991.2	rna-XM_002308026.3	0.101721	1.06321	0.0956736	35.4404
rna-XM_018984216.2	rna-XM_006381236.2	0.309007	0.904492	0.341636	30.1497
rna-XM_018958582.2	rna-XM_024603696.1	0.099201	0.734685	0.135025	24.4895
rna-XM_019002124.2	rna-XM_024587529.1	0.309309	1.2667	0.244185	42.2234
rna-XM_018958582.2	rna-XM_002323211.3	0.0845492	0.754222	0.112101	25.1407
rna-XM_018952991.2	rna-XM_024587460.1	0.102792	0.999948	0.102797	33.3316
synteny relationship gene pairs and divergence times between walnut and grape
Seq_1	Seq_2	Ka	Ks	Ka_Ks	MYA
rna-XM_018961131.2	rna-XM_002269459.3	0.222852	1.79233	0.124337	59.7443
rna-XM_018968664.2	rna-XM_002275876.3	0.166878	1.61908	0.103069	53.9694
rna-XM_018961131.2	rna-XM_002278702.3	0.136088	0.9261	0.146948	30.87
rna-XM_018995305.2	rna-XM_010665971.2	0.20563	1.04908	0.196011	34.9692
rna-XM_018968664.2	rna-XM_002285275.4	0.209163	1.92571	0.108616	64.1903
rna-XM_018995305.2	rna-XM_019221071.1	0.121473	0.646746	0.187821	21.5582
rna-XM_018994494.2	rna-XM_002275876.3	0.223258	1.89568	0.117772	63.1894
rna-XM_018994494.2	rna-XM_002285275.4	0.160788	1.32671	0.121193	44.2238
rna-XM_018979748.2	rna-XM_010664701.2	0.105121	0.521673	0.201507	17.3891
rna-XM_018971402.2	rna-XM_010655755.2	0.361561	0.881553	0.410141	29.3851
rna-XM_035688052.1	rna-XM_002275111.3	0.111705	0.926046	0.120626	30.8682
rna-XM_018988102.2	rna-XM_010655342.2	0.261209	1.09466	0.238622	36.4885
rna-XM_035689339.1	rna-XM_010655778.2	0.203604	1.35255	0.150533	45.0851
rna-XM_018952991.2	rna-XM_002275111.3	0.109294	0.842998	0.12965	28.0999
rna-XM_019002124.2	rna-XM_010655342.2	0.283116	1.06235	0.266499	35.4118
rna-XM_018958582.2	rna-XM_003632693.3	0.0720445	0.666658	0.108068	22.2219
rna-XM_018984216.2	rna-XM_010655755.2	0.393199	0.820137	0.479432	27.3379
rna-XM_035690268.1	rna-XM_002265711.4	0.114466	1.0141	0.112874	33.8034
rna-XM_018961841.2	rna-XM_003633495.3	0.169792	1.09441	0.155145	36.4802
rna-XM_018962685.2	rna-XM_010660785.2	0.0926767	0.759419	0.122036	25.314
rna-XM_018980162.2	rna-XM_002266756.3	0.162553	0.97268	0.167119	32.4227
rna-XM_018963635.1	rna-XM_010653126.1	0.398215	1.09676	0.363084	36.5586
rna-XM_018995415.2	rna-XM_019220752.1	0.111164	0.776071	0.143239	25.869
rna-XM_019001321.2	rna-XM_010665580.1	0.404099	1.06037	0.381093	35.3455
rna-XM_018992617.2	rna-XM_002266790.3	0.223117	1.39058	0.160448	46.3528
rna-XM_018981720.2	rna-XM_010666186.2	0.55864	1.284	0.435079	42.7999
rna-XM_018970842.2	rna-XM_002283208.4	0.211633	0.983835	0.21511	32.7945
rna-XM_018970842.2	rna-XM_019219470.1	0.105592	0.671663	0.15721	22.3888
rna-XM_018984701.2	rna-XM_002275530.4	0.239395	1.37165	0.17453	45.7216
rna-XM_018966315.2	rna-XM_002266756.3	0.276627	1.02032	0.271117	34.0107
rna-XM_018974695.2	rna-XM_002279484.4	0.206671	0.79042	0.26147	26.3473
rna-XM_035693250.1	rna-XM_003634324.3	0.189387	0.721058	0.262651	24.0353
rna-XM_035693383.1	rna-XM_010666476.2	0.373879	0.995969	0.375392	33.199
rna-XM_018992359.2	rna-XM_002279232.3	0.33027	0.976245	0.338307	32.5415
rna-XM_018977435.2	rna-XM_003634288.3	0.292782	0.761423	0.38452	25.3808
rna-XM_018978239.1	rna-XM_010666186.2	0.389311	2.33445	0.166768	77.815
rna-XM_035692825.1	rna-XM_002279232.3	0.467406	1.80735	0.258614	60.245
rna-XM_019002990.2	rna-XM_003634324.3	0.282497	0.953913	0.296146	31.7971
rna-XM_035693383.1	rna-XM_010649257.2	0.319662	1.79982	0.177608	59.9941
rna-XM_035693250.1	rna-XM_002283631.3	0.235267	1.53372	0.153397	51.1239
rna-XM_035693250.1	rna-XM_002276043.3	0.298073	1.48194	0.201137	49.3981
rna-XM_019002990.2	rna-XM_002276043.3	0.263838	1.04075	0.253508	34.6916
rna-XM_035692900.1	rna-XM_010650346.2	0.105246	0.930127	0.113152	31.0042
rna-XM_019001417.2	rna-XM_002283023.3	0.363527	1.14249	0.318188	38.0831
rna-XM_018974695.2	rna-XM_019221091.1	0.416141	1.27301	0.326896	42.4336
rna-XM_035694234.1	rna-XM_002275876.3	0.20993	1.90485	0.110208	63.4949
rna-XM_035694234.1	rna-XM_002285275.4	0.182636	1.48201	0.123235	49.4004
rna-XM_018996684.2	rna-XM_010664701.2	0.100342	0.590642	0.169887	19.6881
rna-XM_019003401.2	rna-XM_002278702.3	0.170847	0.909208	0.187908	30.3069
rna-XM_035694946.1	rna-XM_002279484.4	0.403735	1.44707	0.279001	48.2358
rna-XM_019003401.2	rna-XM_010665580.1	0.504333	1.85482	0.271904	61.8273
rna-XM_035694946.1	rna-XM_019221091.1	0.378806	1.13457	0.333878	37.8189
rna-XM_018971444.2	rna-XM_002279484.4	0.220471	0.702268	0.313941	23.4089
rna-XM_018987523.2	rna-XM_003634288.3	0.29511	0.755787	0.390467	25.1929
rna-XM_018960479.1	rna-XM_010666186.2	0.329925	1.70471	0.193537	56.8237
rna-XM_018974050.2	rna-XM_002279232.3	0.459322	1.61592	0.284249	53.8639
rna-XM_019001195.2	rna-XM_002279232.3	0.340646	1.09512	0.311057	36.5041
rna-XM_018965603.2	rna-XM_003634324.3	0.182113	1.00027	0.182064	33.3423
rna-XM_018965603.2	rna-XM_002283631.3	0.219651	1.52492	0.144041	50.8305
rna-XM_018979264.2	rna-XM_010650346.2	0.107896	1.03274	0.104475	34.4248
rna-XM_018989877.2	rna-XM_002283023.3	0.376191	1.09494	0.343571	36.4981
rna-XM_018965603.2	rna-XM_002276043.3	0.296999	1.3708	0.216661	45.6933
rna-XM_018952953.2	rna-XM_002276449.4	0.372637	1.52912	0.243693	50.9707
rna-XM_018971444.2	rna-XM_019221091.1	0.378046	1.67848	0.225231	55.9494
rna-XM_018973927.2	rna-XM_002283208.4	0.232195	0.887487	0.261632	29.5829
rna-XM_018973927.2	rna-XM_019219470.1	0.125146	0.607889	0.20587	20.263
rna-XM_018986466.2	rna-XM_002266025.3	0.142594	0.690698	0.20645	23.0233
rna-XM_018986580.2	rna-XM_002266308.3	0.177976	1.20267	0.147985	40.0889
rna-XM_018997697.2	rna-XM_002278702.3	0.252281	1.91136	0.13199	63.7121
rna-XM_019003212.2	rna-XM_019216420.1	0.315376	0.905155	0.348422	30.1718
rna-XM_018959793.2	rna-XM_003634324.3	0.221461	1.65035	0.134191	55.0116
rna-XM_018959797.2	rna-XM_010666476.2	0.258965	2.29954	0.112616	76.6514
rna-XM_018962351.2	rna-XM_010665762.2	0.239509	1.56067	0.153465	52.0224
rna-XM_018986580.2	rna-XM_002266790.3	0.433054	1.71366	0.252706	57.1221
rna-XM_018959797.2	rna-XM_010649257.2	0.0943543	1.08231	0.0871787	36.077
rna-XM_035684610.1	rna-XM_002278800.3	0.134467	1.03053	0.130483	34.3509
rna-XM_018962351.2	rna-XM_010649444.2	0.165666	0.949009	0.174567	31.6336
rna-XM_018959793.2	rna-XM_002283631.3	0.127841	1.01417	0.126054	33.8058
rna-XM_018959793.2	rna-XM_002276043.3	0.326738	2.38113	0.13722	79.3711
rna-XM_018994615.2	rna-XM_002265711.4	0.110086	1.00541	0.109494	33.5136
rna-XM_035685310.1	rna-XM_010660785.2	0.0633485	0.715896	0.0884884	23.8632
rna-XM_018972902.2	rna-XM_002266756.3	0.167635	1.06352	0.157623	35.4505
rna-XM_018972921.1	rna-XM_019220436.1	0.690176	1.5983	0.431818	53.2767
rna-XM_035685258.1	rna-XM_019220752.1	0.115174	0.795055	0.144862	26.5018
rna-XM_035685902.1	rna-XM_019220885.1	0.114664	0.920527	0.124563	30.6842
rna-XM_018950246.2	rna-XM_010665762.2	0.169142	1.78501	0.0947566	59.5004
rna-XM_018950246.2	rna-XM_010649444.2	0.253669	4.03372	0.0628871	134.457
rna-XM_018979994.2	rna-XM_002266025.3	0.15326	0.758638	0.202019	25.2879
rna-XM_018987344.2	rna-XM_002278702.3	0.256781	1.87595	0.136881	62.5316
rna-XM_018954431.2	rna-XM_010665762.2	0.289116	2.06791	0.139811	68.9303
rna-XM_018994090.2	rna-XM_010665971.2	0.145753	0.729495	0.1998	24.3165
rna-XM_018953201.2	rna-XM_003634324.3	0.251239	1.26381	0.198795	42.1269
rna-XM_018953201.2	rna-XM_002283631.3	0.168387	0.818992	0.205602	27.2997
rna-XM_035686699.1	rna-XM_002278800.3	0.144789	1.0669	0.13571	35.5634
rna-XM_018953201.2	rna-XM_002276043.3	0.304897	3.91356	0.0779079	130.452

## Sheet: S3
S3 Analysis of base number and codon usage bias of JrBZIPs
ID	U3s	C3s	A3s	G3s	CAI	Fop	ENC	GC3s	GC	GC1	GC2	GC12	GC3
JrbZIP2	0.2202	0.3578	0.115	0.5769	0.215	0.485	50.34	0.728	0.566	0.554795	0.39726	0.476027	0.739726
JrbZIP4	0.3443	0.2951	0.1864	0.4545	0.211	0.44	54.64	0.573	0.469	0.43038	0.379747	0.405063	0.594937
JrbZIP6	0.4545	0.219	0.3305	0.2445	0.238	0.436	51.54	0.366	0.441	0.525974	0.412338	0.469156	0.383117
JrbZIP7	0.3057	0.2886	0.2712	0.3695	0.192	0.433	53.76	0.528	0.522	0.54382	0.478652	0.511236	0.541573
JrbZIP8	0.3049	0.2744	0.3095	0.3483	0.186	0.428	55.3	0.498	0.507	0.532558	0.474419	0.503488	0.513953
JrbZIP14	0.3944	0.2019	0.4577	0.232	0.192	0.345	49.38	0.333	0.432	0.531365	0.413284	0.472325	0.346863
JrbZIP18	0.4457	0.1907	0.2883	0.3396	0.185	0.375	54.9	0.412	0.466	0.549223	0.416235	0.482729	0.431779
JrbZIP20	0.2793	0.2252	0.3305	0.4123	0.137	0.331	53.92	0.507	0.462	0.443709	0.410596	0.427152	0.529801
JrbZIP22	0.4146	0.2846	0.2321	0.3714	0.279	0.47	61	0.49	0.467	0.509202	0.368098	0.43865	0.521472
JrbZIP27	0.4235	0.1912	0.3324	0.2589	0.184	0.382	51.85	0.37	0.471	0.512881	0.505855	0.509368	0.391101
JrbZIP39	0.25	0.4194	0.2333	0.3694	0.235	0.533	47.19	0.612	0.494	0.471698	0.377358	0.424528	0.622642
JrbZIP41	0.4275	0.2065	0.3357	0.3008	0.211	0.391	54.16	0.391	0.469	0.58221	0.398922	0.490566	0.425876
JrbZIP43	0.4312	0.1988	0.2945	0.3233	0.228	0.423	54.1	0.415	0.487	0.566125	0.457077	0.511601	0.436195
JrbZIP44	0.3467	0.3133	0.2638	0.3718	0.199	0.43	53.03	0.525	0.476	0.5	0.393204	0.446602	0.533981
JrbZIP45	0.3717	0.2639	0.4312	0.207	0.189	0.406	54.73	0.365	0.442	0.491477	0.446023	0.46875	0.383523
JrbZIP46	0.4092	0.1904	0.292	0.341	0.171	0.383	55.04	0.424	0.474	0.509632	0.471103	0.490368	0.441331
JrbZIP48	0.2422	0.3632	0.2245	0.3942	0.207	0.439	51.51	0.618	0.567	0.631757	0.435811	0.533784	0.631757
JrbZIP54	0.2379	0.3392	0.2254	0.4153	0.188	0.394	57.65	0.616	0.56	0.572391	0.47138	0.521886	0.632997
JrbZIP64	0.3312	0.3885	0.3974	0.1918	0.191	0.429	48.5	0.438	0.44	0.536232	0.338164	0.437198	0.444444
JrbZIP68	0.369	0.1627	0.3128	0.4138	0.142	0.291	51.9	0.448	0.458	0.510836	0.386997	0.448916	0.473684
JrbZIP70	0.4489	0.1934	0.3627	0.2409	0.206	0.383	53.59	0.345	0.458	0.59116	0.406077	0.498619	0.375691
JrbZIP75	0.4108	0.2351	0.3384	0.2716	0.184	0.368	56.07	0.396	0.466	0.569507	0.403587	0.486547	0.423767
JrbZIP79	0.3923	0.2099	0.3629	0.2865	0.182	0.371	56.05	0.389	0.466	0.561966	0.42094	0.491453	0.41453
JrbZIP80	0.3057	0.2886	0.2712	0.3695	0.194	0.433	54.1	0.528	0.52	0.541573	0.476404	0.508989	0.541573
JrbZIP82	0.359	0.2103	0.3879	0.2967	0.179	0.34	52.53	0.402	0.458	0.501845	0.439114	0.47048	0.431734
JrbZIP88	0.382	0.2281	0.3144	0.2961	0.196	0.407	56.34	0.425	0.502	0.570526	0.482105	0.526316	0.452632
JrbZIP15	0.3982	0.1641	0.3255	0.3405	0.161	0.388	48.44	0.405	0.467	0.514151	0.457547	0.485849	0.429245
JrbZIP78	0.3691	0.2534	0.3811	0.2557	0.184	0.379	57.77	0.398	0.476	0.579498	0.424686	0.502092	0.422594
JrbZIP85	0.25	0.4194	0.2333	0.3727	0.234	0.533	47.21	0.612	0.492	0.465409	0.377358	0.421384	0.622642
JrbZIP67	0.3802	0.3306	0.1858	0.3645	0.227	0.493	55.37	0.541	0.488	0.487342	0.405063	0.446203	0.56962
JrbZIP10	0.2857	0.2937	0.2358	0.4336	0.176	0.444	56.28	0.57	0.485	0.458599	0.407643	0.433121	0.585987
JrbZIP86	0.433	0.1959	0.3019	0.3239	0.16	0.34	53.52	0.404	0.457	0.486653	0.459959	0.473306	0.422998
JrbZIP84	0.3016	0.2063	0.3356	0.3586	0.155	0.404	61	0.47	0.498	0.514793	0.502959	0.508876	0.473373
JrbZIP60	0.3708	0.2324	0.3842	0.269	0.172	0.372	56.12	0.391	0.473	0.58	0.426	0.503	0.412
JrbZIP9	0.3878	0.2362	0.3596	0.2574	0.174	0.352	55.6	0.392	0.472	0.564444	0.433333	0.498889	0.417778
JrbZIP11	0.4417	0.1861	0.2614	0.3507	0.199	0.423	52.32	0.429	0.48	0.517241	0.467241	0.492241	0.453448
JrbZIP40	0.2924	0.3509	0.3038	0.3421	0.184	0.462	56.58	0.533	0.498	0.504587	0.43578	0.470183	0.545872
JrbZIP34	0.3519	0.2963	0.3772	0.2685	0.161	0.401	61	0.43	0.427	0.456954	0.364238	0.410596	0.456954
JrbZIP13	0.4228	0.3087	0.3264	0.2336	0.211	0.441	49.27	0.415	0.453	0.525253	0.388889	0.457071	0.439394
JrbZIP16	0.4088	0.1906	0.3453	0.2991	0.154	0.309	55.07	0.385	0.466	0.554113	0.437229	0.495671	0.406926
JrbZIP17	0.3576	0.2583	0.436	0.283	0.193	0.404	59.27	0.394	0.41	0.491228	0.307018	0.399123	0.429825
JrbZIP53	0.3542	0.375	0.2825	0.193	0.223	0.453	47.98	0.471	0.489	0.469298	0.517544	0.493421	0.47807
JrbZIP83	0.2805	0.4163	0.3265	0.1809	0.22	0.472	57.2	0.5	0.474	0.413127	0.494208	0.453668	0.509653
JrbZIP38	0.3443	0.3279	0.2581	0.2824	0.164	0.37	55.61	0.5	0.526	0.556701	0.5	0.528351	0.520619
JrbZIP21	0.3407	0.3333	0.2888	0.2863	0.189	0.416	57.74	0.49	0.507	0.572238	0.439093	0.505666	0.507082
JrbZIP71	0.4272	0.2113	0.2872	0.3684	0.199	0.347	50.92	0.439	0.472	0.52963	0.433333	0.481481	0.451852
JrbZIP23	0.3678	0.2851	0.3482	0.29	0.186	0.373	56.61	0.437	0.457	0.517134	0.398754	0.457944	0.451713
JrbZIP24	0.4291	0.1773	0.383	0.2399	0.183	0.369	51.53	0.334	0.475	0.547486	0.51676	0.532123	0.360335
JrbZIP25	0.4148	0.1877	0.3373	0.3133	0.199	0.397	54.4	0.395	0.47	0.530418	0.465779	0.498099	0.412548
JrbZIP32	0.376	0.2589	0.3361	0.2667	0.202	0.413	56.71	0.419	0.476	0.528261	0.46087	0.494565	0.436957
JrbZIP31	0.3551	0.3551	0.2838	0.2136	0.233	0.5	52.21	0.469	0.474	0.442177	0.496599	0.469388	0.482993
JrbZIP33	0.3333	0.2991	0.2579	0.4048	0.203	0.438	55.91	0.534	0.486	0.519737	0.384868	0.452303	0.552632
JrbZIP36	0.5015	0.1517	0.3131	0.2532	0.187	0.383	48.72	0.327	0.479	0.55314	0.521739	0.53744	0.359903
JrbZIP47	0.4739	0.1986	0.3547	0.25	0.208	0.385	50.76	0.347	0.446	0.564987	0.411141	0.488064	0.360743
JrbZIP81	0.3836	0.1781	0.3232	0.3594	0.203	0.397	52.36	0.437	0.484	0.563863	0.417445	0.490654	0.470405
JrbZIP62	0.3694	0.3694	0.3103	0.2313	0.212	0.453	53.03	0.464	0.452	0.49	0.38	0.435	0.48
JrbZIP69	0.3741	0.3401	0.3194	0.25	0.22	0.468	50.72	0.457	0.471	0.522843	0.401015	0.461929	0.482234
JrbZIP51	0.4235	0.2226	0.2438	0.3431	0.205	0.411	53.89	0.449	0.482	0.535714	0.44898	0.492347	0.461735
JrbZIP65	0.4351	0.2491	0.3283	0.2157	0.194	0.407	54.02	0.374	0.448	0.520115	0.428161	0.474138	0.390805
JrbZIP55	0.2649	0.4142	0.2239	0.3452	0.236	0.511	55.54	0.606	0.547	0.579882	0.440828	0.510355	0.618343
JrbZIP59	0.4366	0.209	0.3214	0.2921	0.198	0.413	54.35	0.393	0.467	0.569061	0.403315	0.486188	0.428177
JrbZIP57	0.2341	0.4206	0.32	0.2747	0.199	0.424	54.22	0.55	0.508	0.503106	0.450311	0.476708	0.568323
JrbZIP1	0.3262	0.2092	0.2428	0.4458	0.154	0.382	51.25	0.532	0.517	0.524706	0.472941	0.498824	0.550588
JrbZIP3	0.3669	0.2521	0.3536	0.2837	0.182	0.373	57.73	0.419	0.476	0.562762	0.420502	0.491632	0.443515
JrbZIP5	0.436	0.1463	0.3652	0.3009	0.164	0.368	47.55	0.353	0.441	0.523041	0.419355	0.471198	0.380184
JrbZIP35	0.312	0.192	0.2961	0.3919	0.153	0.41	61	0.494	0.508	0.508876	0.514793	0.511834	0.497041
JrbZIP72	0.3807	0.2337	0.3852	0.2469	0.191	0.389	55.15	0.379	0.466	0.561798	0.434457	0.498127	0.400749
JrbZIP73	0.4146	0.206	0.3278	0.2908	0.173	0.339	53.41	0.391	0.462	0.538627	0.429185	0.483906	0.416309
JrbZIP12	0.2645	0.3471	0.3607	0.3333	0.18	0.401	55.12	0.516	0.473	0.503067	0.380368	0.441718	0.527607
JrbZIP49	0.3851	0.3478	0.3333	0.219	0.206	0.442	51.8	0.437	0.444	0.507317	0.365854	0.436585	0.458537
JrbZIP29	0.3508	0.3298	0.288	0.3743	0.264	0.488	55.54	0.52	0.468	0.528302	0.332075	0.430189	0.543396
JrbZIP63	0.3556	0.3467	0.3088	0.1914	0.25	0.509	50.74	0.445	0.486	0.455556	0.548148	0.501852	0.451852
JrbZIP19	0.225	0.4417	0.2155	0.3981	0.182	0.466	58.11	0.649	0.501	0.455128	0.378205	0.416667	0.660256
JrbZIP28	0.3322	0.3355	0.268	0.2872	0.172	0.422	55.75	0.505	0.519	0.543147	0.482234	0.51269	0.530457
JrbZIP77	0.3886	0.2417	0.2941	0.3618	0.215	0.389	56.58	0.464	0.489	0.545788	0.443223	0.494505	0.47619
JrbZIP30	0.4312	0.1957	0.3697	0.2336	0.201	0.38	51.9	0.345	0.478	0.536313	0.522346	0.52933	0.374302
JrbZIP42	0.3995	0.1935	0.3247	0.3243	0.198	0.373	52.48	0.413	0.479	0.524809	0.482824	0.503817	0.427481
JrbZIP26	0.3947	0.256	0.3134	0.2627	0.182	0.389	52.58	0.418	0.477	0.515991	0.47548	0.495736	0.439232
JrbZIP50	0.3539	0.2593	0.2342	0.4333	0.188	0.401	51.75	0.527	0.48	0.49505	0.40264	0.448845	0.541254
JrbZIP61	0.5016	0.1483	0.3252	0.2406	0.182	0.372	51.02	0.318	0.48	0.559902	0.528117	0.54401	0.349633
JrbZIP37	0.4613	0.2042	0.3793	0.2446	0.197	0.39	54.26	0.343	0.437	0.544	0.408	0.476	0.357333
JrbZIP58	0.3722	0.1883	0.3333	0.3532	0.198	0.402	55.21	0.435	0.483	0.573209	0.4081	0.490654	0.46729
JrbZIP66	0.4233	0.2278	0.2295	0.3546	0.197	0.406	53.56	0.463	0.481	0.526316	0.439474	0.482895	0.477632
JrbZIP52	0.3977	0.2784	0.3158	0.2401	0.189	0.407	54.82	0.414	0.457	0.504739	0.438389	0.471564	0.424171
JrbZIP76	0.2635	0.4	0.2376	0.3129	0.189	0.44	51.48	0.584	0.55	0.576623	0.475325	0.525974	0.597403
JrbZIP56	0.4424	0.1859	0.4014	0.2193	0.202	0.377	50.87	0.319	0.448	0.570248	0.415978	0.493113	0.358127
JrbZIP87	0.2335	0.393	0.3537	0.2704	0.174	0.399	53.31	0.527	0.503	0.521605	0.441358	0.481481	0.54321
JrbZIP74	0.3364	0.2006	0.2493	0.4523	0.165	0.394	52.51	0.522	0.509	0.53066	0.45283	0.491745	0.542453

## Sheet: S4
S4A. Heat map of JrbZIP gene in three periods of female flower bud development (FB-1, FB -2 and FB-3) and one period of leaf bud development (JRL).
gene_id	F_1	F_2	F_3	JRL
JrbZIP1	11.51	23.22	25.9	19.67
JrbZIP2	49.84	37.22	52.38	51.02
JrbZIP3	0.49	0.79	0.29	0.61
JrbZIP4	288.58	117.86	147.5	121.57
JrbZIP5	39.75	2.88	5.08	2.18
JrbZIP6	8.84	6.5	9.23	7.06
JrbZIP7	0.69	0.5	0.67	0.12
JrbZIP8	0.69	0.5	0.67	0.12
JrbZIP9	35.34	36.03	34.87	29.13
JrbZIP10	288.58	117.86	147.5	121.57
JrbZIP11	16.96	14.44	15.96	16.19
JrbZIP12	2.41	1.1	2.08	0.82
JrbZIP13	12.06	6.71	6.43	21.98
JrbZIP14	0	0	0	0
JrbZIP15	8.33	4.13	5.72	4.71
JrbZIP16	5.98	6.59	4.06	4.69
JrbZIP18	15.95	13.83	18.38	11.85
JrbZIP19	29.2	44.43	22.94	41.7
JrbZIP21	13.97	18.1	15.5	24.18
JrbZIP22	39.17	45.3	31.08	68.93
JrbZIP23	0.59	2.35	0.85	1.48
JrbZIP24	1.3	5.03	4.42	3.74
JrbZIP25	6.86	9.14	10.71	4.71
JrbZIP26	11.34	11.25	18.75	16.21
JrbZIP27	86.82	35.11	59.92	33.03
JrbZIP28	4.03	3.57	4.18	8.83
JrbZIP29	1.69	3.86	1.64	5.72
JrbZIP30	1.3	5.03	4.42	3.74
JrbZIP31	20.35	10.35	10.99	7.84
JrbZIP32	11.34	11.25	18.75	16.21
JrbZIP33	37.78	38.43	46.12	46.26
JrbZIP35	18.58	19.65	27.17	34.08
JrbZIP36	7.83	6	7.76	4.41
JrbZIP37	9.23	7.58	9.14	6.19
JrbZIP38	4.03	3.57	4.18	8.83
JrbZIP39	16.54	15.91	7.37	14.32
JrbZIP40	87.43	6.52	18	12.31
JrbZIP41	0.23	0.43	1.33	0.26
JrbZIP42	13.23	9.98	10.49	10.47
JrbZIP43	22.44	21.62	21.61	23.05
JrbZIP44	8.5	22.49	23.12	25.11
JrbZIP45	0.13	0.35	0	0.79
JrbZIP46	4.73	3.69	3.11	3.62
JrbZIP47	13.81	18.03	14.27	20.46
JrbZIP48	51.56	33.33	28.6	27.98
JrbZIP49	12.06	6.71	6.43	21.98
JrbZIP50	37.78	38.43	46.12	46.26
JrbZIP51	13.41	11.82	17.23	14.53
JrbZIP52	4.76	5.13	4.8	6.72
JrbZIP53	3.71	1.42	3.52	3.12
JrbZIP54	15.64	10.48	13.52	11.44
JrbZIP55	20.36	16.17	17.15	10.67
JrbZIP56	58.21	52.08	58.16	45.06
JrbZIP57	0.59	2.35	0.85	1.48
JrbZIP58	24.23	26.62	22.98	21.98
JrbZIP59	0.45	1.26	1.68	0.79
JrbZIP60	4.96	1.69	3.5	1.15
JrbZIP61	30.71	27.7	32.58	32.39
JrbZIP62	0.96	4.38	3.22	11.95
JrbZIP63	6.67	5.83	5.85	5.48
JrbZIP65	20.01	16.35	21.72	11.46
JrbZIP66	21.36	15.57	18.65	14.69
JrbZIP67	12.34	7.4	7.6	7.79
JrbZIP68	0.38	0.26	0.56	0.29
JrbZIP69	0.96	4.38	3.22	11.95
JrbZIP70	58.21	52.08	58.16	45.06
JrbZIP71	6.99	8.87	7.92	7.99
JrbZIP72	4.96	1.69	3.5	1.15
JrbZIP73	6.35	4.31	5.74	4.38
JrbZIP74	42.57	37.95	61.84	29.99
JrbZIP75	1.86	2.17	1.81	3.06
JrbZIP76	17.08	13.15	17.6	14.97
JrbZIP77	16.7	18.37	13.67	13.68
JrbZIP78	0.49	0.79	0.29	0.61
JrbZIP79	35.34	36.03	34.87	29.13
JrbZIP80	0.69	0.5	0.67	0.12
JrbZIP81	7.85	6.35	6.48	6.76
JrbZIP82	16.1	15.28	19.16	12.99
JrbZIP83	5.79	2.57	3.09	2.31
JrbZIP84	18.58	19.65	27.17	34.08
JrbZIP85	16.54	15.91	7.37	14.32
JrbZIP86	4.11	5.21	4.6	4.31
JrbZIP87	1.69	3.86	1.64	5.72
JrbZIP88	25.6	24.42	22.95	25.22
S4B. Heatmap of JrbZIP genes expressed differently in three development periods of female and male flower buds (FB / MB-1, FB / MB-2, and FB / MB-3)
id	FB-1	FB-2	FB-3	MB-1	MB-2	MB-3
JrbZIP1	39.6974	11.6064	28.4775	57.1899	31.9807	29.8243
JrbZIP2	18.7887	71.8051	26.4114	32.6645	28.7945	51.4363
JrbZIP3	3.58756	1.20019	3.25289	9.74235	7.16288	11.6773
JrbZIP4	2.68224	0.9233	3.19447	0.985308	0.887766	0.820811
JrbZIP5	12.9143	21.1664	10.2635	16.2831	21.094	23.8753
JrbZIP6	3.91073	2.6664	4.80447	7.00089	6.24577	6.8819
JrbZIP7	0.027301	0.048529	0.039484	0.025758	0.024576	0
JrbZIP8	0	0.021147	0.108703	0	0.02686	0
JrbZIP9	31.7646	32.0564	31.0202	30.201	37.1139	34.7831
JrbZIP10	40.3465	14.26	60.0522	92.068	68.6287	47.0602
JrbZIP11	58.7776	50.0158	59.3051	80.2612	84.9942	68.2892
JrbZIP12	0.110099	0.813774	0.424605	0.311622	0.372648	0.470921
JrbZIP13	2.13002	0.57633	2.40511	0.339443	0.05825	0.060786
JrbZIP14	8.50654	4.89682	1.05471	9.89738	0.854014	0.948598
JrbZIP15	13.9085	3.12128	10.2461	23.2467	13.989	10.5576
JrbZIP16	31.8079	25.1309	28.0833	30.7258	29.5976	31.7715
JrbZIP18	23.2728	75.6872	25.2055	21.6557	45.3499	37.4892
JrbZIP19	3.28776	1.46827	3.92584	1.94792	2.31083	1.80328
JrbZIP20	0.057397	0.012193	0	0	0	0
JrbZIP21	17.7311	14.2082	17.1731	14.5587	13.4535	19.9107
JrbZIP22	7.76394	4.00447	5.48086	3.46171	5.94375	7.42953
JrbZIP24	6.07814	6.43216	5.94156	6.50257	6.92209	5.32225
JrbZIP25	14.9636	12.0292	14.3207	19.658	12.9777	14.8196
JrbZIP26	21.3774	22.7241	21.3075	28.3418	36.3533	42.6098
JrbZIP27	127.754	63.3796	135.161	231.314	195.704	100.601
JrbZIP28	3.41088	2.30212	3.50222	4.27172	3.6168	4.72528
JrbZIP30	10.1282	5.35253	10.4787	11.4627	7.96017	8.50871
JrbZIP31	8.26825	1.94878	5.5741	12.327	3.84841	5.67021
JrbZIP32	5.0398	1.4459	2.24697	7.72059	3.84835	3.7168
JrbZIP33	46.9616	160.991	64.5088	58.7575	111.424	88.7884
JrbZIP35	5.05178	2.51744	6.00953	5.17347	8.52287	8.88078
JrbZIP36	30.0387	25.5622	33.6879	33.6617	31.5845	32.9486
JrbZIP37	2.88838	2.64765	1.86004	3.11864	4.36824	4.29953
JrbZIP38	10.8261	4.35356	10.0558	14.3154	9.99112	16.4307
JrbZIP39	2.11885	1.1784	2.91964	1.93883	1.45403	1.78611
JrbZIP40	2.2522	2.30401	1.74389	2.26492	1.32682	1.38659
JrbZIP41	2.09442	0.692568	1.20125	0.501591	0.437167	1.04417
JrbZIP42	9.1114	2.71954	5.5849	10.5981	7.29328	6.73491
JrbZIP43	22.1091	55.3761	32.2936	25.589	41.857	44.873
JrbZIP44	3.67145	0.812762	2.37778	2.04739	1.83244	1.24166
JrbZIP45	0.099211	0	0	0	0.02459	0.087205
JrbZIP46	124.952	59.2212	90.2489	194.199	108.924	72.1776
JrbZIP47	7.61879	4.68992	7.72412	6.15359	7.97539	11.4787
JrbZIP48	28.1846	15.2316	25.4088	24.2424	18.2383	23.5895
JrbZIP49	0	0	0	0	0	0.024014
JrbZIP50	69.1571	71.4823	61.006	69.4285	75.123	67.7199
JrbZIP51	14.1676	16.6521	18.5748	19.9431	27.5138	22.818
JrbZIP52	1.7567	0.759169	2.01337	1.47959	0.902028	0.925067
JrbZIP53	2.83187	0.51663	0.650739	0.206304	0.279677	0.259735
JrbZIP54	19.9187	13.566	15.7793	13.4611	14.4826	14.4412
JrbZIP55	15.1767	7.62022	13.1249	15.8675	8.32794	13.35
JrbZIP56	33.069	23.1658	23.0472	15.2208	14.2479	11.047
JrbZIP57	2.42461	0.376144	1.84063	2.64164	2.01882	2.59481
JrbZIP58	17.2404	5.45887	13.3214	15.9343	11.5111	14.6967
JrbZIP59	0.405095	0.128439	0.185645	0.676468	0.817736	0.501719
JrbZIP60	1.7302	1.11954	1.23684	8.5532	15.775	16.7785
JrbZIP61	29.3042	43.3635	33.0713	42.8414	71.1857	59.5024
JrbZIP62	0.060765	0	0	0	0	0
JrbZIP63	6.23108	1.87325	3.04969	2.18909	3.15685	3.86215
JrbZIP64	0.233494	0	0.056422	0.165634	0	0
JrbZIP65	15.5749	8.20536	14.4873	12.1252	5.81398	8.46702
JrbZIP66	12.1225	18.1508	13.1646	14.1559	21.1222	28.2494
JrbZIP67	3.61645	2.63924	4.26439	5.60327	8.28745	8.06231
JrbZIP68	0	0.037542	0	0	0	0
JrbZIP69	0.676501	0.158503	0.190238	0.106376	0.139556	0.199119
JrbZIP70	17.0079	10.8782	15.585	19.6297	16.7357	15.0353
JrbZIP71	9.6399	5.69085	7.81278	9.83572	9.41322	9.67372
JrbZIP72	1.37081	0.560245	0.844489	2.25478	1.85712	2.72919
JrbZIP73	19.455	15.113	17.7791	22.0463	21.7373	23.1109
JrbZIP74	39.6974	11.6064	28.4775	57.1899	31.9807	29.8243
JrbZIP75	3.58756	1.20019	3.25289	9.74235	7.16288	11.6773
JrbZIP76	18.1722	8.51058	17.1082	22.4989	15.361	19.7108
JrbZIP77	14.5274	8.91592	12.0804	14.6427	11.3729	15.776
JrbZIP78	3.83442	5.49846	4.15132	4.25695	2.68015	4.22593
JrbZIP79	10.9937	4.1224	7.44957	14.7875	10.4843	9.9803
JrbZIP80	0.027301	0.048529	0.039484	0.025758	0.024576	0
JrbZIP81	3.61808	1.95471	2.90893	3.80015	2.54719	3.4302
JrbZIP82	9.88686	6.42636	7.66459	10.4223	8.84269	10.4707
JrbZIP83	1.7628	0.222803	1.56388	0.826231	0.081131	0.446932
JrbZIP84	11.5941	6.19506	16.0406	5.15488	14.92	13.3876
JrbZIP85	2.11885	1.1784	2.91964	1.93883	1.45403	1.78611
JrbZIP86	8.01966	5.41101	8.04064	7.96866	5.83101	7.04075
JrbZIP87	7.74214	0.737626	3.85539	5.85935	5.73321	5.11304
JrbZIP88	1.60701	1.74982	0.935102	1.76419	1.1637	2.25325

## Sheet: S5
S5 Homologous genes of the walnut bZIP gene family in Arabidopsis thaliana
node1	node2	p-value
AT5G65210.2	JrbZIP59	1.80138
AT4G36730.1	JrbZIP24	0.5794
AT1G06070.1	JrbZIP43	1.41271
AT3G19290.3	JrbZIP15	1.2592
AT3G56850.1	JrbZIP58	0.7251
AT1G42990.1	JrbZIP50	0.3772
AT2G22850.1	JrbZIP40	0.2613
AT2G35530.1	JrbZIP36	1.0588
AT5G28770.2	JrbZIP26	0.7942
AT1G03970.1	JrbZIP48	0.3843
AT1G43700.1	JrbZIP76	0.7407
AT4G38900.1	JrbZIP11	1.82814
AT2G40950.1	JrbZIP51	1.86459
AT1G75390.1	JrbZIP4	0.3873
AT4G35900.1	JrbZIP31	0.5892
AT5G11260.1	JrbZIP84	0.5098
AT5G15830.1	JrbZIP69	0.3865
AT1G19490.1	JrbZIP42	0.9103
AT1G22070.1	JrbZIP70	1.64624
AT3G58120.1	JrbZIP23	0.6784
AT5G44080.1	JrbZIP54	0.2872
AT3G62420.1	JrbZIP2	0.5182
AT1G08320.1	JrbZIP60	2.10426
AT2G46270.1	JrbZIP27	0.9885
AT2G36270.1	JrbZIP8	1.30322
AT1G68640.1	JrbZIP75	1.94026
AT3G51960.2	JrbZIP14	0.3976
AT5G06839.3	JrbZIP3	1.74222
AT2G16770.1	JrbZIP71	0.8152
AT2G40620.1	JrbZIP21	1.0701
AT5G06950.1	JrbZIP9	1.67148
AT5G24800.1	JrbZIP52	0.6212
AT3G17609.2	JrbZIP44	0.4244
AT5G49450.1	JrbZIP20	0.1484

## Sheet: S6
Correlation between walnut bZIP genes and six flowering genes
Data1	Data2	rho	pvalue	relation
JrbZIP56	JrCAL1	-1	0.00277778	negtive
JrbZIP33	JrCO	-1	0.00277778	negtive
JrbZIP11	JrLFY	1	0.00277778	positive
JrbZIP51	JrCAL1	0.942857	0.0166667	positive
JrbZIP18	JrCO	-0.942857	0.0166667	negtive
JrbZIP43	JrCO	-0.942857	0.0166667	negtive
JrbZIP48	JrCO	0.942857	0.0166667	positive
JrbZIP58	JrCO	0.942857	0.0166667	positive
JrbZIP59	JrLFY	0.942857	0.0166667	positive
JrbZIP67	JrLFY	0.942857	0.0166667	positive
JrbZIP41	JrSOC1	0.942857	0.0166667	positive
JrbZIP26	JrTFL1	-0.941124	0.00509754	negtive
JrbZIP13	JrTFL1	0.941124	0.00509754	positive
JrbZIP64	JrCO	0.941124	0.00509754	positive
JrbZIP28	JrCAL1	0.885714	0.0333333	positive
JrbZIP35	JrCAL1	0.885714	0.0333333	positive
JrbZIP67	JrCAL1	0.885714	0.0333333	positive
JrbZIP25	JrCO	0.885714	0.0333333	positive
JrbZIP31	JrCO	0.885714	0.0333333	positive
JrbZIP44	JrCO	0.885714	0.0333333	positive
JrbZIP55	JrCO	0.885714	0.0333333	positive
JrbZIP65	JrCO	0.885714	0.0333333	positive
JrbZIP81	JrCO	0.885714	0.0333333	positive
JrbZIP83	JrCO	0.885714	0.0333333	positive
JrbZIP24	JrNY-YB3	0.885714	0.0333333	positive
JrbZIP10	JrLFY	0.885714	0.0333333	positive
JrbZIP51	JrLFY	0.885714	0.0333333	positive
JrbZIP13	JrSOC1	0.885714	0.0333333	positive
JrbZIP51	JrSOC1	-0.885714	0.0333333	negtive
JrbZIP53	JrTFL1	0.880406	0.0205987	positive
JrbZIP37	JrTFL1	-0.880406	0.0205987	negtive
JrbZIP20	JrCAL1	-0.845154	0.0341094	negtive
JrbZIP4	JrTFL1	0.819689	0.0458371	positive

## Sheet: S7
Primers involved in bZIP gene family
bZIP01F	CGACTGGTGTGGTTACGGGATTG
bZIP01R	TTGCTGCTGCTGCTGCTGAG
bZIP60F	CTCCAGTTGAGCGTTGCTTCCT
bZIP60R	AGCCTCCTCAGCCTGTTGTGT
bZIP31F	TGGAAGAGGTCTGGAAGGACATCA
bZIP31R	CGTTGCGGAAGTTGGAGGTTGA
bZIP35F	GCAAGAGCAAGCAACGAGTTCCA
bZIP35R	GTTCCAGCAGACTCACCACCAATC
bZIP53F	CCACCTCCAGCCACCATTCTGA
bZIP53R	AGAGCCGGACACATCGAACACA
bZIP63F	TCATGCTCTTCTTCGGCGTTCC
bZIP63R	CGAGCGGCTGATTCTCTGTTCT
bZIP48F	CGGAGACAAGACGGTGGAAGAC
bZIP48R	GGTCAAGAAGTCCTCCAGAGTCATC
bZIP83F	CAACAACAGAGGCTCATCATCATCA
bZIP83R	GGTGGCTCTTATGGATTGGTGGAA
bZIP84F	GAAGGCATACTTGACTGACCTGGAA
bZIP84R	TCCTGCTTGCTGTTGTGTTCTTCA
CALF	CTGTGTGATGCTGAGGTCGG
CALR	GTGACTAGCTTCGCCTCTGC
LFYF	CTTCCATCACTACGAGCAGAGC
LFYR	CTCCAGCCTTCTTCGCATACC
